# Supplementary material for: Hierarchical Structure of Gold and Carbon Electrode for Bilirubin Oxidase-Biocathode
Source: Biosensors (Basel). 2023 Apr 17;13(4):482. doi: 10.3390/bios13040482 (PMC10136233; doi:10.3390/bios13040482)
Supplement: Supplementary file 1 [file biosensors-13-00482-s001.zip]

Archive with 1 entries (1 files):
- biosensors-2269243-supplementary.pdf
